# Supplementary material for: Development and validation of a multiplex immunoassay for the simultaneous quantification of type-specific IgG antibodies to E6/E7 oncoproteins of HPV16 and HPV18
Source: PLoS One. 2020 Mar 26;15(3):e0229672. doi: 10.1371/journal.pone.0229672 (PMC7098588; doi:10.1371/journal.pone.0229672)
Supplement: S1 Table — Percent competition to target antibody following type-specific antigen spike with serum sample. (XLSX) [file pone.0229672.s002.xlsx]

## Sheet: Sheet1
			Percent Competition to Target
Sub-group	Sample	Antigen Spike	HPV16 E6	HPV16 E7	HPV18 E6	HPV18 E7
HPV+ Cervical Cancer Patient Serum	15803S	Diluent Spike	100	< LLOQ	100	< LLOQ
		HPV16 E6 Spike	36	< LLOQ	46	< LLOQ
		HPV16 E7 Spike	87	< LLOQ	100	< LLOQ
		HPV18 E6 Spike	39	< LLOQ	25	< LLOQ
		HPV18 E7 Spike	98	< LLOQ	97	< LLOQ
	15787S	Diluent Spike	100	100	100	100
		HPV16 E6 Spike	77	106	53	77
		HPV16 E7 Spike	108	92	99	99
		HPV18 E6 Spike	34	106	9	81
		HPV18 E7 Spike	104	104	96	85
Normal Adult Donor Serum	BRH1516437	Diluent Spike	100	100	100	< LLOQ
		HPV16 E6 Spike	43	19	74	< LLOQ
		HPV16 E7 Spike	68	4	92	< LLOQ
		HPV18 E6 Spike	26	10	38	< LLOQ
		HPV18 E7 Spike	80	65	91	< LLOQ
	BRH1516438	Diluent Spike	100	100	100	100
		HPV16 E6 Spike	6	30	25	4
		HPV16 E7 Spike	15	16	40	13
		HPV18 E6 Spike	3	24	5	2
		HPV18 E7 Spike	4	18	30	1
	BRH1516441	Diluent Spike	100	100	100	100
		HPV16 E6 Spike	77	53	87	20
		HPV16 E7 Spike	93	60	97	72
		HPV18 E6 Spike	48	52	92	19
		HPV18 E7 Spike	84	58	95	20
	BRH1516442	Diluent Spike	100	< LLOQ	100	100
		HPV16 E6 Spike	38	< LLOQ	79	12
		HPV16 E7 Spike	73	< LLOQ	92	65
		HPV18 E6 Spike	25	< LLOQ	26	13
		HPV18 E7 Spike	42	< LLOQ	88	14
