# Supplementary material for: Development and validation of a multiplex immunoassay for the simultaneous quantification of type-specific IgG antibodies to E6/E7 oncoproteins of HPV16 and HPV18
Source: PLoS One. 2020 Mar 26;15(3):e0229672. doi: 10.1371/journal.pone.0229672 (PMC7098588; doi:10.1371/journal.pone.0229672)
Supplement: S2 Table — Reproducibility and precision of samples evaluated to establish assay precision for anti-HPV16/18 E6 and E7. (XLSX) [file pone.0229672.s003.xlsx]

## Sheet: Sheet1
Antibody	Sample Type	Sample ID	Average Signal (n=6)	Average Calculated Concentration (AU/mL)	Average Intra-plate %CV	Inter-run %CV
HPV16 E6	HPV+ Cervical Cancer Patient Serum	151257S	23986	719.94	9.7	8.3
		15787S	42815	1347.6	6.5	13.2
		15803S	39035	1223.57	8.4	11.9
	Normal Adult Donor Serum	BRH1516439	40776	1232.36	13.9	11.5
		BRH1516440	12344	373.27	11.1	17.8
		BRH1516441	59272	1915.41	4.8	8.9
		BRH1516442	9867	307.65	2.6	12.8
	Pediatric Donor Serum	BRH1540693	5805	165.8	2.4	11.9
		BRH1540694	4400	124.82	3.7	5
		BRH1540695	56864	767.4	3	5.3
		BRH1540696	21647	619.43	3.4	8.4
		BRH1540697	22756	651.53	4.5	9.2
		BRH1540698	22340	638.92	1.8	8.1
		BRH1540699	18970	542.46	4.8	10.3
		BRH1540700	10567	302.01	3.7	9.2
		BRH1540701	6524	190.45	6.7	11.8
		BRH1540702	9094	264.45	5.9	12.9
	Negative Control	IgG Depleted Serum	75	NE	NE	NE
HPV16 E7	HPV+ Cervical Cancer Patient Serum	151257S	4518	157.37	10	8.2
		15787S	4688	171.26	7.1	14
		15803S	1176	45.95	7.9	8.8
	Normal Adult Donor Serum	BRH1516439	7375	249.43	12.9	5.3
		BRH1516440	1403	52.19	9.6	7.1
		BRH1516441	5022	183.15	5.2	12
		BRH1516442	1038	39.82	3.2	9.2
	Pediatric Donor Serum	BRH1540693	5878	197.69	4	11.4
		BRH1540694	7047	234.63	5.4	23.9
		BRH1540695	3684	127.64	8.4	5
		BRH1540696	3224	112.87	8	6.8
		BRH1540697	4310	147.22	3.4	11.5
		BRH1540698	2376	84.46	2.3	9.5
		BRH1540699	2826	99.61	5.7	8.4
		BRH1540700	8254	269.99	3.6	4.8
		BRH1540701	2178	79.37	10.2	8.5
		BRH1540702	5854	200.89	5.2	8
	Negative Control	IgG Depleted Serum	59	NE	NE	NE
HPV18 E6	HPV+ Cervical Cancer Patient Serum	151257S	126410	3751.8	10.8	14.9
		15787S	396503	13534.8	3.3	10.2
		15803S	38843	1148.63	7.6	13.9
	Normal Adult Donor Serum	BRH1516439	75739	2198.39	9.1	13
		BRH1516440	17785	491.84	11.5	15.6
		BRH1516441	245373	8142.96	4.3	7.8
		BRH1516442	43676	1287.93	1.5	11.1
	Pediatric Donor Serum	BRH1540693	29870	804.6	4.3	17.1
		BRH1540694	23451	623.55	4.5	12.5
		BRH1540695	65413	1798.14	3.6	9.5
		BRH1540696	55340	1515.29	6.4	11.8
		BRH1540697	53670	1186.34	3.5	12.1
		BRH1540698	68263	1881.56	3.4	11
		BRH1540699	58314	1597.9	6.1	12.3
		BRH1540700	35931	959.04	2.6	112.1
		BRH1540701	15964	460.32	8.1	15.7
		BRH1540702	30001	824.52	3.8	15.9
	Negative Control	IgG Depleted Serum	283	NE	NE	NE
HPV18 E7	HPV+ Cervical Cancer Patient Serum	151257S	3092	82.8	10.8	8.8
		15787S	3005	83.59	4.6	19.7
		15803S	1500	40.96	5.9	15.1
	Normal Adult Donor Serum	BRH1516439	16205	441.4	9.6	12.5
		BRH1516440	8242	225.58	12.6	20
		BRH1516441	24761	724.36	4.9	19.4
		BRH1516442	7859	221.1	3.7	16
	Pediatric Donor Serum	BRH1540693	1167	28.26	5.9	11.7
		BRH1540694	896	21.29	5.8	19.4
		BRH1540695	2218	55.44	9.5	9.1
		BRH1540696	1563	28.445	4.4	6.6
		BRH1540697	1479	36.26	5.3	6
		BRH1540698	1976	49.22	2.4	8.2
		BRH1540699	1984	49.37	5.8	8.5
		BRH1540700	2452	61.33	6.3	8.2
		BRH1540701	1690	43.14	9.2	13.5
		BRH1540702	2081	52.68	5.2	14
	Negative Control	IgG Depleted Serum	53	NE	NE	NE
